# Supplementary material for: Molecular Typing and Antimicrobial Susceptibility Profiles of Streptococcus uberis Isolated from Sheep Milk
Source: Pathogens. 2021 Nov 16;10(11):1489. doi: 10.3390/pathogens10111489 (PMC8624425; doi:10.3390/pathogens10111489)
Supplement: Supplementary file 1 [file pathogens-10-01489-s001.zip]

Archive with 1 entries (1 files):
- pathogens-1441473-supplementary.pdf
